# Supplementary material for: Evaluation of Non-Invasive Sampling Methods for Detection of Hepatitis E Virus Infected Pigs in Pens
Source: Microorganisms. 2023 Feb 16;11(2):500. doi: 10.3390/microorganisms11020500 (PMC9962119; doi:10.3390/microorganisms11020500)
Supplement: Supplementary file 1 [file microorganisms-11-00500-s001.zip]

Archive with 1 entries (1 files):
- microorganisms-2217809-supplementary.pdf
